# Supplementary material for: Determinants of Vaccination Uptake in Risk Populations: A Comprehensive Literature Review
Source: Vaccines (Basel). 2020 Aug 27;8(3):480. doi: 10.3390/vaccines8030480 (PMC7563537; doi:10.3390/vaccines8030480)
Supplement: Supplementary file 1 [file vaccines-08-00480-s001.zip]

Archive with 3 entries (3 files):
- Supplementary Table S2. Quality assessment.pdf
- Supplementary File S1. Search strings databases.pdf
- Supplementary Table S1. Health behaviour theories 200823.pdf
